# Supplementary material for: Vitamin B6 Levels and Impaired Folate Status but Not Vitamin B12 Associated with Low Birth Weight: Results from the MAASTHI Birth Cohort in South India
Source: Nutrients. 2023 Apr 6;15(7):1793. doi: 10.3390/nu15071793 (PMC10096757; doi:10.3390/nu15071793)
Supplement: Supplementary file 1 [file nutrients-15-01793-s001.zip]

Archive with 1 entries (1 files):
- nutrients-2255878-supplementary.pdf
